# Supplementary material for: Naturally occurring canine laminopathy leading to a dilated and fibrosing cardiomyopathy in the Nova Scotia Duck Tolling Retriever
Source: Sci Rep. 2023 Nov 4;13:19077. doi: 10.1038/s41598-023-46601-2 (PMC10625583; doi:10.1038/s41598-023-46601-2)
Supplement: Supplementary file 1 — Supplementary Table S1. [file 41598_2023_46601_MOESM1_ESM.xlsx]

## Sheet: Sheet1
Supplementary Table S1 Detailed diagnostic information about affected NSDTR and relatives.
	ID	DNA	Genotype LMNA	Echocardiogram	Thoracic Radiographs	Cardiac Necropsy & Histopathology Findings	Other	Age at exam or necropsy	Body Weight (kg)
Proband (Litter A)	T897	Yes	del/del	Yes	Yes	Severe Chronic myocardial fibrosis, left and right atrio-ventricular valvular endocardiosis		10 months	15.4
Affected sibling (Litter A)	T898	Yes	del/del	Yes	Yes	No	Severe Cardiac Troponin-I elevation at 11.2 ng/ml	11 months	11.3
Unaffected sibling (Litter A)	T902	Yes	wt/del	Yes	No	NA		14 months	17.6
Unaffected sibling (Litter A)	T903	Yes	wt/wt	Yes	No	NA		17 months	20.1
Dam (Litter A)	T899	Yes	wt/del	Yes	No	NA		4 years	16.3
Sire (Litter A)	T850	Yes	wt/del	Yes	No	NA		3.5 years	19.5
Granddam (Litter A)	T669	Yes	wt/del	Yes	No	NA	24-hour Ambulatory ECG was WNL	8 years	19.4
Affected (Litter C)	A722	Yes	del/del	No	No	Myofiber atrophy and degeneration, fatty infiltration and fibrosis.		12 months	12.5
Affected (Litter B)		No	NA	No	No	Extensive moderate myocardial fibrosis		15 months	unknown
Affected	E808	FFPE	del/del	No	No	Severe right ventricular transmural fatty replacement and left ventricular transmural dissecting interstitial fibrosis with variable intralesional cardiomyocyte atrophy. Mild valvular endocardiosis.		13.5 months	22.6
Affected	E811	FFPE	del/del	No	No	Moderate to marked, chronic myocardial interstitial fibrosis, mild valvular endocardiosis		14 months	14.9
Affected (half sibling of sire of Litter A)	T847	Yes	wt/del	No	No	Myocardial degeneration and loss, multifocal, moderate to severe with fibrosis and adipocytic replacement		5 years	20.2
